# Supplementary material for: Relationship between mediation analysis and the structured life course approach
Source: Int J Epidemiol. 2016 Oct 6;45(4):1280–94. doi: 10.1093/ije/dyw254 (PMC5841634; doi:10.1093/ije/dyw254)
Supplement: Supplementary Data [file dyw254_supplementary_data.zip]

Archive with 2 entries (2 files):
- ije-2015-10-1447-File002.docx
- Appendix.pdf
